# Supplementary material for: Occurrence and Transport of Isothiazolinone-Type Biocides from Commercial Products to Aquatic Environment and Environmental Risk Assessment
Source: Int J Environ Res Public Health. 2022 Jun 24;19(13):7777. doi: 10.3390/ijerph19137777 (PMC9266048; doi:10.3390/ijerph19137777)
Supplement: Supplementary file 1 [file ijerph-19-07777-s001.zip]

Archive with 1 entries (1 files):
- ijerph-1776646-supplementary.pdf
